# Supplementary material for: Efficacy and Safety of Ketogenic Diet Treatment in Pediatric Patients with Mitochondrial Disease
Source: Nutrients. 2024 Mar 13;16(6):812. doi: 10.3390/nu16060812 (PMC10975652; doi:10.3390/nu16060812)
Supplement: Supplementary file 1 [file nutrients-16-00812-s001.zip]

Archive with 1 entries (1 files):
- nutrients-2839702-supplementary.pdf
